# Supplementary material for: High-Throughput Identification of Organic Compounds from Polygoni Multiflori Radix Praeparata (Zhiheshouwu) by UHPLC-Q-Exactive Orbitrap-MS
Source: Molecules. 2021 Jun 29;26(13):3977. doi: 10.3390/molecules26133977 (PMC8428211; doi:10.3390/molecules26133977)
Supplement: Supplementary file 1 [file molecules-26-03977-s001.zip]

Archive with 1 entries (1 files):
- molecules-1243606-supplementary.pdf
